# Supplementary material for: Tuning Microstructure and Mechanical Performance of a Co-Rich Transformation-Induced Plasticity High Entropy Alloy
Source: Materials (Basel). 2022 Jun 30;15(13):4611. doi: 10.3390/ma15134611 (PMC9267696; doi:10.3390/ma15134611)
Supplement: Supplementary file 1 [file materials-15-04611-s001.zip]

Archive with 1 entries (1 files):
- materials-1773430-supplementary.pdf
